# Supplementary material for: Evaluation of shoot-growth variation in diverse carrot (Daucus carota L.) germplasm for genetic improvement of stand establishment
Source: Front Plant Sci. 2024 Apr 19;15:1342512. doi: 10.3389/fpls.2024.1342512 (PMC11066248; doi:10.3389/fpls.2024.1342512)
Supplement: Supplementary Table 1 — P-values for ANOVA of seedling emergence and canopy coverage. ANOVA results indicate that genotype is a highly significant factor in all years. Broad-sense heritability (H2) is moderately high for early-season vigor in all years studied. Statistically significant p-values in bold. [file Table_1.xlsx]

## Sheet: Suppl Table 1
Source of Variation		Emergence % 20 DAS										Canopy Coverage % 50 DAS
		2016			2017			2018				2018
		df	F	p	df	F	p	df	F	p		df	F	p
Genotype		684	3.5	3.6e-58	693	2.6	7.37e-35	693	2.7	3.58e-37		694	2.8	3.13e-40
Block		1	3.8	0.052	1	90.4	3.1e-20	1	1.2	0.279		1	10.4	0.001
Residuals		684			691			674				682
H2		0.72			0.61			0.63				0.65
Statistically significant p-values in bold

## Sheet: Suppl Table 2
Source of Variation		Canopy Height (cm) 80 DAS
		2016			2017			2018
		df	F	p	df	F	p	df	F	p
Genotype		648	5.5	4.23e-90	674	2.7	1.81e-34	458	3.24	4.12e-24
Block		1	0.74	0.391	1	106.5	4.47e-23	1	0.14	0.709
Residuals		616			591			270
H2		0.82			0.64			0.74
Statistically significant p-values in bold

## Sheet: Suppl Table 3
Source of Variation			Canopy Height (cm) 100 DAS
			2017			2018
			df	F	p	df	F	p
Genotype			624	4.088	8.05e-56	401	3.817	1.1e-25
Block			1	5.952	0.015	1	13.036	0.000376
Residuals			508			226
H2			0.77			0.78
Statistically significant p-values in bold

## Sheet: Suppl Table 4
Source of Variation		Emergence % (20 DAS)				Canopy Height (80 DAS)				Canopy Height (100 DAS)
		df	F	p		df	F	p		df	F	p
Genotype		663	3.805	<2.2e-16		648	4.43	<2.2e-16		380	4.895	<2.2e-16
Year		2	9.529	7.69e-05		2	15.76	1.68e-07		1	0.224	0.63
Genotype x Year		1328	1.633	< 2e-16		1093	1.44	2.92e-11		380	1.675	1.57e-08
Block in Year		3	19.08	3.4e-12		3	47.97	<2.2e-16		2	7.666	0.00052
Residual		1974				1469				554
H2		0.72				0.79				0.8
Statistically significant p-values in bold

## Sheet: Suppl Table 5
Source of Variation		Emergence % (20 DAS)				Canopy Height (80 DAS)
		df	F	p		df	F	p
Genotype		663	3.209	<2.2e-16		648	5.549	<2.2e-16
Year		1	1.26	0.262		1	0.874	0.35
Genotype x Year		662	1.539	3.366e-11		439	1.302	0.0005754
Block in Year		2	1.653	0.195		2	0.441	0.64
Residual		1310				886
H2		0.67				0.83
Statistically significant p-values in bold

## Sheet: Suppl Table 6
	USDA-NPGS Accession
1	Ames_22389
2	Ames_25040
3	Ames_25042
4	Ames_25043
5	Ames_25075
6	Ames_25076
7	Ames_27398
8	Ames_27399
9	Ames_27400
10	Ames_27404
11	Ames_27414
12	Ames_29082
13	Ames_29083
14	Ames_29084
15	Ames_29182
16	Ames_30201
17	Ames_30232
18	Ames_30276
19	Ames_32056
20	Ames_7701
21	Ames_7702
22	Ames_7705
23	Ames_7706
24	Ames_7711
25	Ames_7713
26	Ames_7715
27	Ames_7717
28	NSL_199856
29	NSL_199857
30	NSL_199859
31	NSL_199860
32	NSL_199861
33	NSL_199865
34	NSL_199868
35	NSL_22994
36	NSL_26501
37	NSL_26502
38	NSL_26503
39	NSL_32746
40	NSL_34344
41	NSL_34346
42	NSL_52533
43	NSL_54098
44	NSL_6162
45	NSL_6166
46	NSL_6168
47	NSL_6172
48	NSL_6193
49	NSL_65838
50	NSL_6619
51	NSL_9333
52	PI_163234
53	PI_163235
54	PI_163238
55	PI_163239
56	PI_163240
57	PI_163241
58	PI_164136
59	PI_164344
60	PI_164388
61	PI_164461
62	PI_164484
63	PI_164798
64	PI_164942
65	PI_164943
66	PI_165051
67	PI_165484
68	PI_165522
69	PI_167055
70	PI_167082
71	PI_167143
72	PI_167211
73	PI_169480
74	PI_169482
75	PI_169483
76	PI_169484
77	PI_169485
78	PI_169486
79	PI_169487
80	PI_169488
81	PI_169489
82	PI_169490
83	PI_171641
84	PI_171642
85	PI_171643
86	PI_171644
87	PI_171645
88	PI_172886
89	PI_172887
90	PI_172890
91	PI_172891
92	PI_172892
93	PI_172893
94	PI_172894
95	PI_173687
96	PI_173688
97	PI_174202
98	PI_174205
99	PI_174206
100	PI_174207
101	PI_174208
102	PI_174828
103	PI_175715
104	PI_175716
105	PI_175717
106	PI_175718
107	PI_175719
108	PI_176556
109	PI_176557
110	PI_176558
111	PI_176559
112	PI_176560
113	PI_176561
114	PI_176562
115	PI_176563
116	PI_176564
117	PI_176565
118	PI_176969
119	PI_176970
120	PI_177379
121	PI_177380
122	PI_177382
123	PI_177383
124	PI_177384
125	PI_178900
126	PI_179275
127	PI_179276
128	PI_179277
129	PI_179687
130	PI_179689
131	PI_179690
132	PI_179932
133	PI_180436
134	PI_180834
135	PI_181052
136	PI_181765
137	PI_181766
138	PI_181767
139	PI_181880
140	PI_182204
141	PI_182206
142	PI_182207
143	PI_182970
144	PI_183401
145	PI_187234
146	PI_187235
147	PI_187236
148	PI_187237
149	PI_193504
150	PI_196847
151	PI_200876
152	PI_204575
153	PI_204702
154	PI_204703
155	PI_204704
156	PI_205997
157	PI_205998
158	PI_205999
159	PI_206960
160	PI_207480
161	PI_211024
162	PI_211590
163	PI_211591
164	PI_211592
165	PI_212096
166	PI_213251
167	PI_218076
168	PI_219914
169	PI_220014
170	PI_220285
171	PI_220517
172	PI_220657
173	PI_220794
174	PI_220795
175	PI_221924
176	PI_222249
177	PI_222250
178	PI_222723
179	PI_222794
180	PI_223360
181	PI_223361
182	PI_223362
183	PI_223504
184	PI_223777
185	PI_224689
186	PI_225866
187	PI_225867
188	PI_225868
189	PI_225869
190	PI_225870
191	PI_225871
192	PI_225872
193	PI_225937
194	PI_226043
195	PI_226309
196	PI_226310
197	PI_226464
198	PI_227014
199	PI_227116
200	PI_229752
201	PI_230243
202	PI_230723
203	PI_232073
204	PI_234619
205	PI_234620
206	PI_234621
207	PI_234622
208	PI_234623
209	PI_242384
210	PI_249535
211	PI_251228
212	PI_251522
213	PI_254552
214	PI_256065
215	PI_256066
216	PI_261613
217	PI_261614
218	PI_261646
219	PI_261647
220	PI_261648
221	PI_261649
222	PI_261650
223	PI_261781
224	PI_261782
225	PI_261783
226	PI_263016
227	PI_263019
228	PI_263022
229	PI_263023
230	PI_263024
231	PI_263601
232	PI_264232
233	PI_264233
234	PI_264234
235	PI_264235
236	PI_264236
237	PI_264237
238	PI_264238
239	PI_264543
240	PI_264669
241	PI_267089
242	PI_267090
243	PI_267091
244	PI_268382
245	PI_269316
246	PI_269317
247	PI_269318
248	PI_269319
249	PI_269320
250	PI_269321
251	PI_269322
252	PI_269486
253	PI_269487
254	PI_269488
255	PI_271044
256	PI_271470
257	PI_271471
258	PI_271473
259	PI_272258
260	PI_273658
261	PI_274789
262	PI_276325
263	PI_277285
264	PI_277668
265	PI_277669
266	PI_277709
267	PI_277710
268	PI_277711
269	PI_279759
270	PI_279768
271	PI_279772
272	PI_279776
273	PI_279777
274	PI_279788
275	PI_279798
276	PI_280702
277	PI_282480
278	PI_284700
279	PI_284701
280	PI_284773
281	PI_285612
282	PI_285613
283	PI_285614
284	PI_285615
285	PI_285616
286	PI_285617
287	PI_285618
288	PI_285619
289	PI_285620
290	PI_285621
291	PI_285622
292	PI_285623
293	PI_286611
294	PI_287518
295	PI_288242
296	PI_288243
297	PI_288457
298	PI_288458
299	PI_288459
300	PI_288461
301	PI_288462
302	PI_288765
303	PI_289700
304	PI_290762
305	PI_294079
306	PI_294080
307	PI_294081
308	PI_294082
309	PI_294083
310	PI_294084
311	PI_294086
312	PI_294087
313	PI_294088
314	PI_294089
315	PI_294090
316	PI_294637
317	PI_295861
318	PI_295862
319	PI_305443
320	PI_306588
321	PI_306810
322	PI_308981
323	PI_319858
324	PI_319859
325	PI_319860
326	PI_321688
327	PI_321689
328	PI_324240
329	PI_324241
330	PI_325984
331	PI_325985
332	PI_325986
333	PI_325987
334	PI_325988
335	PI_325989
336	PI_325990
337	PI_325991
338	PI_325992
339	PI_325993
340	PI_325994
341	PI_325995
342	PI_325996
343	PI_325997
344	PI_325998
345	PI_325999
346	PI_326000
347	PI_326001
348	PI_326002
349	PI_326003
350	PI_326004
351	PI_326005
352	PI_326006
353	PI_326007
354	PI_326009
355	PI_326010
356	PI_326011
357	PI_326012
358	PI_326013
359	PI_326014
360	PI_326015
361	PI_339251
362	PI_339252
363	PI_339254
364	PI_341204
365	PI_341205
366	PI_341206
367	PI_341207
368	PI_341208
369	PI_341209
370	PI_344072
371	PI_344110
372	PI_344360
373	PI_344361
374	PI_344362
375	PI_344363
376	PI_344364
377	PI_344446
378	PI_344447
379	PI_357975
380	PI_357976
381	PI_357977
382	PI_357978
383	PI_357979
384	PI_357980
385	PI_357981
386	PI_357982
387	PI_357983
388	PI_357984
389	PI_357985
390	PI_357986
391	PI_357987
392	PI_357988
393	PI_368620
394	PI_368621
395	PI_368622
396	PI_368623
397	PI_369349
398	PI_370505
399	PI_378533
400	PI_378882
401	PI_378883
402	PI_379325
403	PI_379327
404	PI_379328
405	PI_379420
406	PI_390894
407	PI_390895
408	PI_390900
409	PI_390902
410	PI_418967
411	PI_419042
412	PI_419084
413	PI_419109
414	PI_419110
415	PI_419184
416	PI_430524
417	PI_430525
418	PI_430526
419	PI_430527
420	PI_430528
421	PI_430529
422	PI_430530
423	PI_430531
424	PI_430532
425	PI_430533
426	PI_430534
427	PI_432898
428	PI_432899
429	PI_432900
430	PI_432901
431	PI_432902
432	PI_432903
433	PI_432904
434	PI_432905
435	PI_432906
436	PI_436674
437	PI_451752
438	PI_451753
439	PI_451754
440	PI_451755
441	PI_451756
442	PI_451757
443	PI_451758
444	PI_451759
445	PI_451760
446	PI_451761
447	PI_458857
448	PI_458858
449	PI_458859
450	PI_458860
451	PI_478370
452	PI_478884
453	PI_483348
454	PI_483349
455	PI_483350
456	PI_483351
457	PI_483352
458	PI_502239
459	PI_502347
460	PI_502348
461	PI_502654
462	PI_502655
463	PI_502656
464	PI_502913
465	PI_502914
466	PI_502915
467	PI_502916
468	PI_502917
469	PI_502918
470	PI_502919
471	PI_502920
472	PI_503342
473	PI_503343
474	PI_503344
475	PI_503345
476	PI_506444
477	PI_506445
478	PI_508470
479	PI_508471
480	PI_508472
481	PI_508473
482	PI_508474
483	PI_509433
484	PI_509434
485	PI_509435
486	PI_515990
487	PI_515992
488	PI_515993
489	PI_515994
490	PI_515995
491	PI_515996
492	PI_515997
493	PI_515998
494	PI_515999
495	PI_516000
496	PI_516001
497	PI_522173
498	PI_522174
499	PI_522175
500	PI_522176
501	PI_522177
502	PI_522178
503	PI_531324
504	PI_531325
505	PI_531326
506	PI_531329
507	PI_531330
508	PI_535882
509	PI_535883
510	PI_535884
511	PI_535885
512	PI_535886
513	PI_535887
514	PI_537093
515	PI_540418
516	PI_540419
517	PI_540422
518	PI_632381
519	PI_632382
520	PI_632383
521	PI_632384
522	PI_632385
523	PI_632386
524	PI_632387
525	PI_632388
526	PI_632389
527	PI_632390
528	PI_632391
529	PI_632392
530	PI_632393
531	PI_632394
532	PI_632395
533	PI_634649
534	PI_634650
535	PI_634651
536	PI_634652
537	PI_634653
538	PI_634654
539	PI_634655
540	PI_634656
541	PI_634657
542	PI_634658
543	PI_642755
544	PI_642756
545	PI_642757
546	PI_642758
547	PI_642759
548	PI_642760
549	PI_642761
550	PI_643114
551	PI_643115
552	PI_643116
553	PI_643117
554	PI_643118
555	PI_643119
556	PI_643120
557	PI_652118
558	PI_652119
559	PI_652121
560	PI_652122
561	PI_652123
562	PI_652124
563	PI_652125
564	PI_652126
565	PI_652127
566	PI_652128
567	PI_652129
568	PI_652130
569	PI_652131
570	PI_652132
571	PI_652133
572	PI_652134
573	PI_652135
574	PI_652136
575	PI_652137
576	PI_652138
577	PI_652140
578	PI_652141
579	PI_652142
580	PI_652143
581	PI_652144
582	PI_652146
583	PI_652147
584	PI_652148
585	PI_652149
586	PI_652151
587	PI_652152
588	PI_652153
589	PI_652154
590	PI_652155
591	PI_652156
592	PI_652157
593	PI_652158
594	PI_652159
595	PI_652160
596	PI_652161
597	PI_652162
598	PI_652163
599	PI_652164
600	PI_652165
601	PI_652166
602	PI_652167
603	PI_652168
604	PI_652169
605	PI_652170
606	PI_652171
607	PI_652172
608	PI_652173
609	PI_652174
610	PI_652175
611	PI_652176
612	PI_652177
613	PI_652178
614	PI_652179
615	PI_652180
616	PI_652181
617	PI_652182
618	PI_652183
619	PI_652188
620	PI_652198
621	PI_652200
622	PI_652201
623	PI_652202
624	PI_652203
625	PI_652204
626	PI_652205
627	PI_652206
628	PI_652207
629	PI_652208
630	PI_652209
631	PI_652210
632	PI_652211
633	PI_652212
634	PI_652214
635	PI_652216
636	PI_652217
637	PI_652231
638	PI_652232
639	PI_652242
640	PI_652243
641	PI_652244
642	PI_652245
643	PI_652246
644	PI_652247
645	PI_652248
646	PI_652249
647	PI_652252
648	PI_652253
649	PI_652254
650	PI_652255
651	PI_652256
652	PI_652257
653	PI_652258
654	PI_652259
655	PI_652260
656	PI_652261
657	PI_652265
658	PI_652266
659	PI_652267
660	PI_652268
661	PI_652269
662	PI_652275
663	PI_652276
664	PI_652277
665	PI_652278
666	PI_652279
667	PI_652280
668	PI_652281
669	PI_652282
670	PI_652283
671	PI_652284
672	PI_652285
673	PI_652286
674	PI_652287
675	PI_652288
676	PI_652322
677	PI_652323
678	PI_652334
679	PI_652335
680	PI_652336
681	PI_652357
682	PI_652363
683	PI_652374
684	PI_652376
685	PI_652377
686	PI_652381
687	PI_652389
688	PI_652400
689	PI_652401
690	PI_652402
691	PI_652403
692	PI_652404
693	PI_652405
694	PI_652406
695	PI_652410
